# Supplementary material for: The genome of kenaf (Hibiscus cannabinus L.) provides insights into bast fibre and leaf shape biogenesis
Source: Plant Biotechnol J. 2020 Jan 30;18(8):1796–809. doi: 10.1111/pbi.13341 (PMC7336286; doi:10.1111/pbi.13341)
Supplement: Supplementary file 2 — Table S1 PacBio sequencing for Hibiscus cannabinus. Table S2 Statistics of Hi‐C sequencing and mapping for Hibiscus cannabinus. Table S3 Statistics of chromosome‐anchored contigs for Hibiscus cannabinus. Table S4 Illumina whole‐genome shotgun sequencing for Hibiscus cannabinus. Table S5 Assessment of genome consistency for Hibiscus cannabinus using Illumina Hiseq. Table S6 Assembly assessment using Trinity de novo assembled transcripts for Hibiscus cannabinus. Table S7 Completeness of the genome based on CEGMA for Hibiscus cannabinus. Table S8 BUSSCO analysis of gene annotation for Hibiscus cannabinus. Table S9 High‐resolution genetic map based on a F2 population derived from a cross between ‘Fuhong 952’ and ‘Zanyin No. 1’ in H. cannabinus. Table S10 Genes annotation in Hibiscus canabinus. Table S11 The number and frequencies of genes annotated in the public databases among five sequenced species. Table S12 Prediction of miRNAs in Hibiscus canabinus. Table S13 Annotation of telomeres in Hibiscus canabinus. Table S14 Annotation of centromeres in Hibiscus cannabinus. Table S15 The pfam families for specific H. cannabinus genes. Table S16 KEGG pathway enrichment analysis for specific H. cannabinus genes. Table S17 Frequencies of KEGG pathway for specific H. cannabinus genes. Table S18 Transcription factors for specificH. cannabinus genes. Table S19 Frequencies of transcription factors for specific H. cannabinus genes. Table S20 Gene loss after whole‐genome duplication in H. cannabinus. Table S21 Primer sequences of genes involved in leaf shape and actin genes used for RT‐qPCR. Table S22 Candidate genes involved in cell wall formation for QTLs mapping. Table S23 RNA samples for H. cannabinus in this study. Table S24 Differentially expressed genes between stem bark and leaves for H. cannabinus. Table S25 Genes involved in bast fibre formation for H. cannabinus. Table S26 Cellulose synthase A genes (CesA) among the genomes ofT. cacao, G. raimondii and H. cannabinus. Table [file PBI-18-1796-s002.xlsx]

## Sheet: Table. S1
Supplementary Table 1. Pacbio sequencing for Hibiscus cannabinus
Items	Raw reads	CANU corrected reads
Total Number of reads	7733989	4825105
Total Number of sequenced Bases (bp)	77369538949	52733087992
Mean Subreads length (bp)	10003	10928
N50 (Subreads length, bp)	15948	15083
Coverage (X)*	77.4	52.7
*Coverage (x) = (read count * read length ) / estimated genome size.

## Sheet: Table. S2
Supplementary Table 2. Statistics of Hi-C sequencing and mapping for Hibiscus cannabinus
Statistics of mapping
Clean Paired-end Reads	211578175
Unmapped Paired-end Reads	10672768
Unmapped Paired-end Reads Rate (%)	5.04
Paired-end Reads with Singleton	134804646
Paired-end Reads with Singleton Rate(%)	63.71
Multi Mapped Paired-end Reads	20398877
Multi Mapped Ratio (%)	9.64
Unique Mapped Paired-end Reads	45701884
Unique Mapped Ratio (%)	21.6
Statistics of valid reads
Unique Mapped Paired-end Reads	45701884
Dangling End Paired-end Reads	4725168
Dangling End Rate (%)	10.34
Self Circle Paired-end Reads	1130964
Self Circle Rate (%)	2.47
Dumped Paired-end Reads	12402275
Dumped Rate (%)	27.14
Interaction Paired-end Reads	26703711
Interaction Rate (%)	58.43
Lib Valid Paired-end Reads	21920742
Lib Valid Rate (%)	47.96
Lib Dup (%)	17.91

## Sheet: Table. S3
Supplementary Table 3. Statistics of chromosome-anchored contigs for Hibiscus cannabinus
Chromosomes	No. of contigs	Length (Mb)	No. of genes
Chr1	115	79	5520
Chr2	123	77	4505
Chr3	225	72	4713
Chr4	97	63	3776
Chr5	96	63	3725
Chr6	80	62	4371
Chr7	95	61	4673
Chr8	141	59	3787
Chr9	381	59	3264
Chr10	132	58	3040
Chr11	116	55	3433
Chr12	143	55	3242
Chr13	136	54	3116
Chr14	115	53	2841
Chr15	159	52	3065
Chr16	93	52	3143
Chr17	106	46	2830
Chr18	100	43	2712
unanchored contigs	186	6	248
Total	2176	1078	66004
*Number of contigs in clusters: 2176 (91.45% of all contigs)
*Length of contigs in clusters: 1078Mb (99.44% of all sequence length)

## Sheet: Table. S4
Supplementary Table 4. Illumina whole-genome shotgun sequencing for Hibiscus cannabinus
Items	DES00844_L4	DES00844_L5
Read Length (bp)	151	151
Total number of Paired-end Reads	79105811	67427912
Total Bases (bp)	23731743300	20228373600
Clean Paired-end Reads	23608615200	20131791600
Clean Paired-end Reads Rate (%)	99.48	99.52
Error Rate (%)	0.01	0.01
Raw Q30 Bases Rate (%)	97.17	97.32
GC content (%)	36.79	36.82

## Sheet: Table. S5
Supplementary Table 5. Assessment of genome consistency for Hibiscus cannabinus using Illumina Hiseq
Iterms	Statistics
Number of reads	122603856
Data size (Gb)	36.78
Mapped bases (Gb)	36.52
Map rate (%)	99.3	Illumina to SMRT
Genome Length (bp)	1078558368
Mean Depth	33.81
Coverage Rate (%)	96.97	1G Illumina to SMRT
Coverage at least 4X (%)	95.44
Coverage at least 10X (%)	92.95
Coverage at least 20X (%)	77.4

## Sheet: Table. S6
Supplementary Table 6. Assembly assessment using Trinity de novo assembled transcripts for Hibiscus cannabinus
Dataset	Number	Total length (bp)	Sequences Covered by assembly (%)	with >90% sequence in one contig		with >50% sequence in one contig
				Number	Percent (%)	Number	Percent (%)
>200bp	485096	383499406	91.11	417029	85.97	440963	90.9
>500bp	231940	300646250	97.38	208719	89.99	225443	91.2
>1000bp	119682	222064649	99.21	106821	89.25	118571	99.1
>2000bp	37585	105459256	99.8	32981	87.75	37471	99.7

## Sheet: Table. S7
Supplementary Table 7. Completeness of the genome based on CEGMA for Hibiscus cannabinus
Description	Fully mapped CEGs	Fully+partially mapped CEGs
Number of CEGs present in the assembly	234	244
Completeness of the genome (%)	94.35	98.39
Average number of orthologs per CEG	2.96	3.07
CEGs with more than one ortholog (%)	85.04	87.3
Total CEGMA groups searched	248
CEG, CEGMA,

## Sheet: Table. S8
Supplementary Table 8. BUSSCO analysis of gene annotation for Hibiscus cannabinus
Iterms	Number	Percent (%)
Complete BUSCOs (C)	1375	95.5
Complete and single-copy BUSCOs (S)	1132	78.6
Complete and duplicated BUSCOs (D)	243	16.9
Fragmented BUSCOs (F)	11	0.8
Missing BUSCOs (M)	54	3.7
Total BUSCO groups searched	1440	100

## Sheet: Table. S9
Supplementary Table 9. High-resolution genetic map based on a F2 populaiton derived a cross between Fuhong 952 and Zanyin No. 1 in H. cannabinus
Linkage groups or pseudo-chromosomes	Genetic position (cM)
1	34.566
2	78.092
3	71.732
4	76.303
5	69.242
6	65.006
7	51.581
8	109.251
9	71.844
10	55.106
11	77.452
12	59.081
13	104.689
14	71.565
15	53.822
16	102.993
17	59.227
18	55.27

## Sheet: Table. S10
Supplementary Table 10. Genes annotation in Hibiscus canabinus
Protein coding gene number	RNA-seq confirmed(%)	Average gene length(bp)	Average CDS length(bp)	Average exon number per gene	Average exon length(bp)	Average intron length(bp)
66004	67.95	3225.7	217.4	5.78	252.36	370.24

[truncated: 17 more sheets: Table. S11, Table. S12, Table. S13, Table. S14, Table. S15, Table. S16, Table. S17, Table. S18, Table. S19, Table. S20, Table. S21, Table. S22, Table. S23, Table. S24, Table. S25, Table. S26, Table. S27]
